# Supplementary material for: Insights into the morphology of symbiotic shrimp eyes (Crustacea, Decapoda, Palaemonidae); the effects of habitat demands
Source: PeerJ. 2016 Apr 25;4:e1926. doi: 10.7717/peerj.1926 (PMC4860300; doi:10.7717/peerj.1926)
Supplement: Supplemental Information 1 [file peerj-04-1926-s001.xlsx]

## Sheet: Sheet1
Species	Taxa Authority	Individual label	Lifestyle	Host	Carapace Length (mm)	Eye Span (mm)	DBES (mm)	Eye Diameter (mm)	Facet Diameter (mm)	Accessory eye spot (mm)	Interommatidial Angle (in degrees)	Eye Parameter
Anchistus custos	(Forskål, 1775)	OUMNH.ZC.2002-16-0003	Endosymbiont	Bivalvia	9.6	3.2	1.3	0.616667	0.0266667	0.0833333	4.95531	2.31
Ancylomenes holthuisi	(Bruce, 1969)	OUMNH.ZC.2010-12-0070	Ectosymbiont	Actiniaria	4.75	2.125	0.783333	0.583333	0.0233333	0	4.58366	1.87
Ancylomenes pedersoni	(Chace, 1958)	OUMNH.ZC.2004-22-015	Ectosymbiont	Actiniaria	2.23333	2.7	0.8	0.444444	0.02	0.031746	5.15662	1.8
Ancylomenes tosaensis	(Kubo, 1951)	OUMNH.ZC. 2003-30-0013	Ectosymbiont	Actiniaria	3.6	3.2	1.16667	0.873016	0.03	0.0952381	3.93778	2.06
Ancylomenes venustus	(Bruce, 1989)	OUMNH.ZC.2010-12-0066	Ectosymbiont	Actiniaria	5.125	2.95	0.9	0.54	0.0233333	0.05	4.95149	2.02
Balssia gasti	Bruce, 1998	OUMNH.ZC.2002-09-001	Ectosymbiont	Gorgonacea	1.66667	2.16667	0.725	0.507937	0.022	0.015873	4.96325	1.91
Brucecaris tenuis	(Bruce, 1969)	OUMNH.ZC.2005-09-0024	Ectosymbiont	Crinoidea	2.3	2	0.55	0.365079	0.016	0.0634921	5.0221	1.4
Cainonia medipacifica	(Edmondson, 1935)	OUMNH.ZC.2010-02-0053	Endosymbiont	Bivalvia	5.31	1.92	0.12	0.56	0.0321123	0	6.57107	3.68
Conchodytes biunguiculatus	(Paul'son, 1875)	OUMNH.ZC.2009-10-0001	Endosymbiont	Bivalvia	6.03	2.08	0.34	0.51	0.025	0	5.61723	2.45
Conchodytes meleagrinea	Peters, 1852	OUMNH.ZC.2005-09-0025	Endosymbiont	Bivalvia	6	2.35	0.8	0.539683	0.024	0	5.09595	2.13
Conchodytes nipponensis	(De Hann, 1844)	OUMNH.ZC.2010-04-0002	Endosymbiont	Bivalvia	10.2	3.65	0.6	0.85	0.031	0	4.17922	2.26
Conchodytes placunae	(Johnson, 1967)	OUMNH.ZC.2010-03-0011	Endosymbiont	Bivalvia	8.5	2.85	0.56	0.61	0.031	0	5.82351	3.15
Coralliocaris superba	(Dana, 1852)	OUMNH.ZC.2005-09-0027	Ectosymbiont	Scleractinia	2.33333	2.96667	0.698413	0.793651	0.018	0.031746	2.59894	0.82
Coralliocaris viridis	Bruce, 1974	OUMNH.ZC.2010-14-0024	Ectosymbiont	Scleractinia	3.28	6.43	2.53	1.02	0.024	0.1	2.69627	1.13
Cuapetes americanus	(Kingsley, 1878)	OUMHN.ZC.2005-10-0040	Free living	Free living	1.85	2.34375	0.625	0.55	0.0166667	0.05	3.47247	1.01
Cuapetes andamanensis	(Kemp, 1922)	OUMNH.ZC.2009-09-0025	Free living	Free living	3.25	2.87	0.86	0.78	0.021	0.08	3.08516	1.13
Cuapetes elegans	(Paul'son, 1875)	OUMNH.ZC.2009-18-0034	Free living	Free living	3.3	4.6	1.14	1.08	0.026	0.12	2.75869	1.25
Cuapetes ensifrons	(Dana, 1852)	OUMNH.ZC.2007-22-0017	Free living	Free living	2.59	3.55	0.9	0.81	0.021	0.08	2.97089	1.09
Cuapetes grandis	(Stimpson, 1860)	OUMNH.ZC.2006-20-006	Free living	Free living	2	3.03333	0.873016	0.68254	0.024	0.0952381	4.02936	1.69
Cuapetes kororensis	(Bruce, 1977)	OUMNH.ZC.2010-12-0019	Ectosymbiont	Scleractinia	3.6875	1.76	0.45	0.5	0.0166667	0.05	3.81972	1.11
Cuapetes tenuipes	(Borradaile, 1898)	OUMNH.ZC.2010-12-0021	Free living	Free living	4.125	2.375	0.716667	0.933333	0.0233333	0	2.86479	1.17
Dactylonia okai	(Kemp, 1922)	OUMNH.ZC.2010-14-0033	Endosymbiont	Ascidiacea	1.53	0.85	0.1	0.29	0.015	0	5.92715	1.55
Fennera chacei	Holthuis, 1951	OUMNH.ZC.2010-14-0035	Ectosymbiont	Scleractinia	0.92	1.05	0.1	0.27	0.0168449	0	7.14921	2.1
Hamodactylus boschmai	Holthuis, 1952	OUMNH.ZC.2010-12-0016	Ectosymbiont	Gorgonacea	1.1	0.533333	0.0166667	0.283333	0.01	0.0333333	4.04441	0.71
Hamopontonia corallicola	Bruce, 1970	OUMNH.ZC.2010-12-0036	Ectosymbiont	Scleractinia	3.5	1.36	0.45	0.383333	0.02	0	5.97869	2.09
Harpiliopsis beaupresii	(Audouin, 1826)	OUMNH.ZC.2005-09-0010	Ectosymbiont	Scleractinia	1.73333	3.45	0.9	0.68254	0.024	0.0634921	4.02936	1.69
Harpiliopsis spinigera	(Ortmann, 1890)	OUMNH.ZC.2010-14-0002	Ectosymbiont	Scleractinia	4.26	6.38	2.4	1.15	0.032	0.14	3.18863	1.78
Harpilius bayeri	(Holthuis, 1981)	OUMNH.ZC.2005-09-0013	Ectosymbiont	Scleractinia	2.54	2.03	0.34	0.75	0.0287077	0	4.38621	2.2
Harpilius consobrinus	de Man, 1902	OUMNH.ZC.2005-09-0011	Ectosymbiont	Scleractinia	2.25	2.73333	0.825	0.428571	0.014	0.047619	3.74332	0.91
Holthuisaeus bermudensis	(Armstrong, 1940)	OUMNH.ZC.2005-10-0032	Endosymbiont	Porifera	3.1875	1.075	0.4	0.366667	0.0266667	0.05	8.33393	3.88
Ischnopontonia lophos	(Barnard, 1962)	OUMNH.ZC.2005-09-0034	Ectosymbiont	Scleractinia	1.44	1.06349	0.0793651	0.349206	0.02	0.015873	6.56297	2.29
Laomenes amboinensis	(de Man, 1888)	OUMNH.ZC.2010-12-0064	Ectosymbiont	Crinoidea	2.15	0.95	0.166667	0.4	0.01	0.0166667	2.86479	0.5
Laomenes ceratophthalmus	(Borradaile, 1915)	OUMNH.ZC.2002-24-0064	Ectosymbiont	Crinoidea	2.25	2.325	0.571429	0.47619	0.015873	0.031746	3.81972	1.06
Laomenes cornutus	(Borradaile, 1915)	OUMNH.ZC.2002-24-0077	Ectosymbiont	Crinoidea	1.71429	2.25	0.444444	0.47619	0.015873	0.031746	3.81972	1.06
Laomenes nudirostris	(Bruce,1968)	OUMNH.ZC.2004-13-0001	Ectosymbiont	Crinoidea	4.33	3.86364	0.698413	0.730159	0.0190476	0.047619	2.98935	0.99
Manipontonia psamathe	(de man, 1902)	Sulawesi st 30	Ectosymbiont	Gorgonacea	1.8125	1.1	0.233333	0.333333	0.0133333	0	4.58366	1.07
Neoanchistus nasalis	Holthuis, 1986	OUMNH.ZC.2002-16-004	Endosymbiont	Bivalvia	5.92308	3.45833	1.19048	0.634921	0.03	0.0793651	5.41445	2.84
Neopontonides chacei	Heard, 1986	OUMNH.ZC.2004-17-003	Ectosymbiont	Gorgonacea	1.1	1.38095	0.396825	0.285714	0.012	0.031746	4.81285	1.01
Odontonia katoi	(Kubo, 1940)	OUMNH 2010-12-0022	Endosymbiont	Ascidiacea	1.375	1.05	0.0833333	0.366667	0.0266667	0	8.33393	3.88
Onyococaris quadratophthalma	(Balss, 1921)	OUMNH.ZC.2010-14-0006	Endosymbiont	Porifera	1.38	0.81	0.05	0.27	0.025	0	10.6103	4.63
Onyococaris sp (undescribed)	N/A	OUMNH.ZC.2010-14-0007	Endosymbiont	Porifera	1.67	0.85	0.12	0.37	0.0366043	0	11.3366	7.24
Orthopontonia ornata	(Bruce, 1970)	OUMNH.ZC.2010-12-0001	Endosymbiont	Porifera	2.68	0.966667	0.166667	0.333333	0.0166667	0.0333333	5.72958	1.67
Palaemonella holmesi	(Nobili, 1907)	OUMNH.ZC.2007-13-018	Free living	Free living	2.85	3.16667	0.825	0.936508	0.028	0.0793651	3.42609	1.67
Palaemonella pottsi	(Borradaile, 1915)	OUMNH.ZC.2010-12-0002	Ectosymbiont	Crinoidea	1.6	0.8	0.116667	0.35	0.0166667	0.0333333	5.45674	1.59
Palaemonella spinulata	Yokoya, 1936	OUMNH.ZC.2010-12-0035	Free living	Free living	1.375	1.55	0.233333	0.366667	0.0133333	0.0333333	4.16697	0.97
Paranchistus pycnodontae	Bruce, 1978	OUMNH.ZC.2010-02-0002	Endosymbiont	Bivalvia	4.5	2.88	1.02	0.49	0.019	0.05	4.44335	1.47
Periclimenaeus ascidiarum	Holthuis, 1951	OUMNH.ZC.2007-14-006	Endosymbiont	Ascidiacea	1.56667	0.94	0.111111	0.349206	0.024	0	7.87557	3.3
Periclimenaeus bredini	Chace, 1972	OUMNH.ZC.2009-22-0002	Endosymbiont	Porifera	5.63	1.49	0.42	0.59	0.0487522	0	9.4688	8.06
Periclimenaeus caraibicus	Holthuis, 1951	OUMNH.ZC.2005-10-0033	Endosymbiont	Porifera	2.0625	1.05	0.166667	0.366667	0.0166667	0	5.20871	1.52
Periclimenaeus hecate	(Nobili, 1904)	OUMNH.ZC.2002-16-002	Endosymbiont	Ascidiacea	3.6	1.5	0.34	0.571429	0.026	0.015873	5.21392	2.37
Periclimenaeus maxillulidens	(Schmitt, 1936)	OUMNH.ZC.2007-14-0007	Endosymbiont	Porifera	1.68	1.24	0.14	0.44	0.0398307	0	10.3733	7.21
Periclimenaeus orbitocarinatus	Fransen, 2006	OUMNH.ZC.2010-14-0021	Endosymbiont	Ascidiacea	1.53	0.93	0.08	0.36	0.0257754	0	8.20456	3.69
Periclimenaeus storchi	Bruce, 1989	OUMNH.ZC.2010-12-0010	Endosymbiont	Ascidiacea	2.32	0.95	0.0666667	0.383333	0.0233333	0	6.97514	2.84
Periclimenella spinifera	(de Man, 1902)	OUMNH.ZC.2010-12-0017	Free living	Free living	2.6875	1.25	0.533333	0.566667	0.0166667	0.0666667	3.37034	0.98
Periclimenes commensalis	Borradaile, 1915	OUMNH.ZC.2010-12-67	Ectosymbiont	Crinoidea	1.25	0.883333	0.116667	0.366667	0.0133333	0.0333333	4.16697	0.97
Periclimenes gonioporae	Bruce, 1989	OUMNH.ZC.2010-14-0011	Ectosymbiont	Scleractinia	1.61	2.37	0.69	0.37	0.017	0.03	5.26502	1.56
Periclimenes harringtoni	Lebour, 1949	OUMNH.ZC.2009-	Ectosymbiont	Porifera	2.29	2.12	0.47	0.36	0.0287968	0.03	9.1663	4.61
Periclimenes incertus	Borradaile, 1915	OUMNH.ZC.2010-12-0024	Ectosymbiont	Porifera	1.34375	0.583333	0.0333333	0.266667	0.01	0.0166667	4.29718	0.75
Periclimenes inornatus	Kemp, 1922	OUMNH.ZC.2010-12-0026	Ectosymbiont	Actiniaria	2.44	1.3125	0.483333	0.433333	0.0133333	0.0333333	3.52589	0.82
Periclimenes iridescens	Lebour, 1949	Panama st 67	Ectosymbiont	Gorgonacea	1.44	1.65	0.4	0.333333	0.0166667	0.05	5.72958	1.67
Periclimenes madreporae	Bruce, 1969	OUMNH.ZC.2010-14-0012	Ectosymbiont	Scleractinia	1.42	2.19	0.56	0.39	0.0155882	0.03	4.58021	1.25
Periclimenes ornatus	Bruce, 1969	OUMNH.ZC.2005-09-0037	Ectosymbiont	Actiniaria	1.8	2.66667	0.5	0.507937	0.014	0.0634921	3.15843	0.77
Periclimenes patae	Heard & Spotte, 1991	Panama st 42	Ectosymbiont	Gorgonacea	1.56	1.625	0.383333	0.316667	0.01	0	3.61868	0.63
Periclimenes rathbunae	Schmitt, 1924	OUMHN.ZC.2005-10-0055	Ectosymbiont	Actiniaria	3.5	3.25	1	0.56	0.02	0.0333333	4.09256	1.43
Periclimenes scriptus (possible juvenile)	Risso, 1822	OUMNH.ZC.2007-24-0013	Ectosymbiont	Actiniaria	1.25	2	0.55	0.366667	0.02	0.0166667	6.25045	2.18
Periclimenes yucatanicus	(Ives, 1891)	OUMNH.ZC.2008-14-0029	Ectosymbiont	Actiniaria	2.25	3.75	1.075	0.460317	0.02	0.031746	4.97881	1.74
Phycomenes indicus	(Kemp, 1915)	OUMNH.ZC.2010-12-0069	Free living	Free living	2.12	0.95	0.34	0.42	0.0133512	0.08	3.64269	0.85
Phycomenes siankaanensis	(Martinez-Mayén & Román-Contreras, 2006)	OUMNH.ZC.2008-22-0001	Free living	Free living	2.325	1.63333	0.666667	0.466667	0.0166667	0.0333333	4.09256	1.19
Phycomenes zostericola	Bruce, 2008	OUMNH.ZC.2009-09-0023	Free living	Free living	1.58	2.21	0.66	0.39	0.0205348	0.03	6.03362	2.16
Platypontonia hyotis	Hipeau-Jacquotte, 1971	OUMNH.ZC.2010-02-0001	Endosymbiont	Bivalvia	5.22	3.2	0.82	0.61	0.028	0	5.25994	2.57
Pontonia margarita	Verrill, 1869	OUMNH.ZC.2006-10-0012	Endosymbiont	Bivalvia	4.5	2.375	0.625	0.566667	0.03	0.0166667	6.06661	3.18
Pontonia mexicana	Guérin-Méneville, 1855	OUMNH.ZC.2007-20-0121	Endosymbiont	Bivalvia	8.3	3.6	1.36	0.63	0.0450357	0	8.1916	6.44
Pontonia panamica	Marin & Anker, 2008	OUMNH.ZC.2007-13-0030	Endosymbiont	Ascidiacea	5.5	2.75	0.81	0.51	0.0436007	0	9.79662	7.45
Pontonia pinnophylax	(Otto, 1821)	OUMNH.ZC.2008-11-0081	Endosymbiont	Bivalvia	9	3.56	1.6	0.63	0.0468271	0	8.51744	6.96
Pontonides loloata	Bruce, 2005	OUMNH.ZC.2010-12-0012	Ectosymbiont	Gorgonacea	0.9	1.475	0.25	0.45	0.01	0	2.54648	0.44
Pontoniopsis comanthi	Borradaile, 1915	OUMNH.ZC.2010-12-0018	Ectosymbiont	Crinoidea	1.25	0.95	0.15	0.433333	0.0133333	0	3.52589	0.82
Thaumastocaris streptopus	Kemp, 1922	OUMNH.ZC.2008-08-0002	Ectosymbiont	Porifera	5.5	2.3125	0.6	0.8	0.0233333	0	3.34225	1.36
Typton gnathophylloides	Holthuis, 1951	OUMNH.ZC.2004-22-0033	Endosymbiont	Porifera	1.16667	0.516667	0.166667	0.266667	0.0166667	0	7.16197	2.08
Typton hephaestus	Holthuis, 1951	OUMNH.ZC.2007-13-0017	Endosymbiont	Porifera	2.6	0.825	0.25	0.433333	0.0333333	0	8.81474	5.13
Typton holthuisi	De Grave, 2010	OUMNH.ZC.2008-11-0068	Endosymbiont	Porifera	1.25	0.633333	0.25	0.366667	0.0233333	0	7.29219	2.97
Typton tortugae	McClendon, 1911	OUMNH.ZC.2007-14-0004	Endosymbiont	Porifera	1.875	0.75	0.25	0.416667	0.0266667	0	7.33386	3.41
Urocaris longicaudata	Stimpson, 1860	OUMNH.ZC.2008-14-0037	Free living	Free living	2.92	2.88	0.93	0.53	0.0211319	0	4.56894	1.69
Vir philippinensis	Bruce & Svoboda, 1984	OUMNH.ZC.2010-12-0003	Ectosymbiont	Scleractinia	1.525	0.85	0.116667	0.3	0.01	0	3.81972	0.67
